# Supplementary material for: Real-World Treatment Patterns and Survival in Patients with Advanced Non-Small Cell Lung Cancer: An Italian Retrospective Cohort Study
Source: Cancers (Basel). 2026 Feb 6;18(3):538. doi: 10.3390/cancers18030538 (PMC12897191; doi:10.3390/cancers18030538)
Supplement: Supplementary file 1 [file cancers-18-00538-s001.zip]

Archive with 1 entries (1 files):
- cancers-4074043-supplementary.pdf
